# Supplementary material for: Fabrication and Characterization of Lignocellulose-Based Porous Materials via Chemical Crosslinking
Source: Gels. 2026 Feb 3;12(2):140. doi: 10.3390/gels12020140 (PMC12940017; doi:10.3390/gels12020140)
Supplement: Supplementary file 1 [file gels-12-00140-s001.zip]

Archive with 3 entries (2 files):
- Supplementary Files/
- Supplementary Files/Supplymentary Materials.docx
- Supplementary Files/Supplymentary Materials_video.mp4
